# Supplementary material for: Evaluating the Use of Selective Serotonin Reuptake Inhibitors (SSRIs) and Male Infertility: A Critical Retrospective Study
Source: J Clin Med. 2024 Apr 7;13(7):2129. doi: 10.3390/jcm13072129 (PMC11012779; doi:10.3390/jcm13072129)
Supplement: Supplementary file 1 [file jcm-13-02129-s001.zip]

Archive with 1 entries (1 files):
- jcm-2885993-supplementary.pdf
